# Supplementary material for: A spergillus fumigatus Hypoxia Adaptation Is Critical for the Establishment of Fungal Keratitis
Source: Invest Ophthalmol Vis Sci. 2024 Apr 18;65(4):31. doi: 10.1167/iovs.65.4.31 (PMC11044834; doi:10.1167/iovs.65.4.31)
Supplement: Supplement 2 [file iovs-65-4-31_s002.xlsx]

## Sheet: Sheet1
Supplementary Table 1: Strains and plasmids used in this study.
Strains	Genotype	Description	Reference or source
Af293		Aspergillus fumigatus wild-type strain	Nierman et al 2005
Fusarium solani var petroliphilum		Fusarium solani var petroliphilum wild-type strain	Lightfoot et al 2019
Af293 mCherry	Af293 PgpdA-mCherry-hph
ΔsrbA	Af293, PgpdA-mCherry-hph srbA::bleR	ΔsrbA deletion mutant	This study
ΔsrbA::srbA	Af293, PgpdA-mCherry-hph srbA::bleR, atf4::srbA	Reconstituted strain	This study
Plasmids		Description	Reference or source
p402R		Plasmid containing bleR cassette conferring resistance to phleomycin	Fuller et al 2015
PAN 7-1		Plasmid containing hph cassette conferring resistance to hygromycin	Punt et al 1987
