# Supplementary material for: A spergillus fumigatus Hypoxia Adaptation Is Critical for the Establishment of Fungal Keratitis
Source: Invest Ophthalmol Vis Sci. 2024 Apr 18;65(4):31. doi: 10.1167/iovs.65.4.31 (PMC11044834; doi:10.1167/iovs.65.4.31)
Supplement: Supplement 3 [file iovs-65-4-31_s003.xlsx]

## Sheet: Sheet1
Supplmentary Table 2: Primers and CRISPR sequences used in this study.
Primer #	Primer name	Sequence	Description
709	AfSrbA Conf Fwd	cgcgttatctccaggttgat	Forward primer in the 5' UTR of srbA to screen for deletion mutants from genomic DNA
710	AfSrbA Conf Rev	agtatagcagcggcaaaagc	Reverse primer in the 3' UTR of srbA to screen for deletion mutants from genomic DNA
711	AfSrbA CDS Fwd	CGATGCAGAAATCAGCAAAA	Forward primer in the internal coding region of srbA to screen for deletion mutants from genomic DNA
712	AfSrbA CDS Rev	CTCGCCTCGAAATACCTGAG	Reverse primer in the internal coding region of srbA to screen for deletion mutants from genomic DNA
713	AfSrbA RT Fwd Ble/Hyg	CCCCCGGCATTGGTGGGGATTTCCAGTTGTTCTCAAAGTGGAAAGGCTGGTGTGC	Forward primer to amplify the phleomycin resistance cassette from p402R with 35bp of microhomology upstream of the 5' crRNA for srbA
715	AfSrbA RT Rev Ble	ttctggcagtagcgtcatcatcaCTACGACTCATCTTAAAGCCTTCGAGCGTCC	Reverse primer to amplify the phleomycin resistance cassette from p402R with 35bp of microhomology down stream of the 3' crRNA for srbA
716	AfSrbA 5' crRNA	ATTCTCCTCGTAGACTCGAG	crRNA targetting the 5' region of the internal coding region of srbA
717	AfSrbA 3' crRNA	GGAGAGCAGTAGATTGTCAG	crRNA targetting the 3' region of the UTR of srbA
920	Atf4 SH Fwd Screen	AGCTTGCCATGCCTCCTTAGC	Forward primer to screen for the insertion of srbA into the atf4 locus from genomic DNA
921	Atf4 SH rev Screen	CCTGAGCTTACTGAGCCTGGTG	Reverse primer to screen for the insertion of srbA into the atf4 locus from genomic DNA
942	Atf4 SH crRNA	TCTCCTTCATAAGCGACCAG	crRNA designed to cut into the atf4 safe haven locus of A. fumigatus
943	srbA atf4 fwd	TCAGGTGCATCTTCCAGTTCTGGATATAGCATATAGATCTATCCCTTGGAAGCGGGTAGC	Forward primer to amplify the srbA locus, uncluding 5' and 3' UTR's, from genomic DNA with microhomology arms upstream of the atf4 crRNA
944	srbA atf4 rev	TTTGGCCTCCATACTCCCCTGATCTCAATCCAGTTGAGAAGGAGATCCGAATGCCACGTC	Reverse primer to amplify the srbA locus, uncluding 5' and 3' UTR's, from genomic DNA with microhomology arms downstream of the atf4 crRNA
1112	ACTB, MUS_MUSCULUS Mm.PT.39a.22214843.g	GAC TCA TCG TAC TCC TGC TTG	Primetime qPCR assay to amplify Actb from mouse cDNA
		GAT TAC TGC TCT GGC TCC TAG
1100	HIF1A, MUS_MUSCULUS Mm.PT.58.16742601	CAC GTT GCT GAC TTG ATG TTC	Primetime qPCR assay to amplify Hif1a from mouse cDNA
		TGA GAG AAA TGC TTA CAC ACA GA
1101	HIF1AN, MUS_MUSCULUS Mm.PT.58.28570467	CCA ACC ACT GTC TCA TAA CCA	Primetime qPCR assay to amplify Hif1an from mouse cDNA
		TCT ATC CAT ACC CTG TCC ATC A
1099	ENO1, MUS_MUSCULUS Mm.PT.58.45975588	TAC AGA TCG ACC TCA ACA GTG	Primetime qPCR assay to amplify Eno1 from mouse cDNA
		AAG GCT CTC CTC GGT GT
1103	HK2, MUS_MUSCULUS Mm.PT.58.10613669	GAA CCG CCT AGA AAT CTC CAG	Primetime qPCR assay to amplify Hk2 from mouse cDNA
		TGA TCG CCT GCT TAT TCA CG
1104	PFKFB3, MUS_MUSCULUS Mm.PT.58.29645117	TCA TGG CTT CCT CAT TGT CAG	Primetime qPCR assay to amplify Pfkfb3 from mouse cDNA
		ACT CGC TAC CTC AAC TGG ATA
1107	PFKP, MUS_MUSCULUS Mm.PT.58.23785960	GAC GCT TAT AGG TGT TCA GGT T	Primetime qPCR assay to amplify Pfkp from mouse cDNA
		AGT GTG TGC AAA TGA CCC A
1109	PGK1, MUS_MUSCULUS Mm.PT.39a.22214854	CTT TAG CGC CTC CCA AGA TAG	Primetime qPCR assay to amplify Pgk1 from mouse cDNA
		GCA CAC CGA GCC CAT AG
1110	SLC2A1, MUS_MUSCULUS Mm.PT.58.7590689	GTG GTG AGT GTG GTG GAT G	Primetime qPCR assay to amplify Slc2a1 from mouse cDNA
		AGT TCG GCT ATA ACA CTG GTG
